# Supplementary material for: A Cysteine Residue within the Kinase Domain of Zap70 Regulates Lck Activity and Proximal TCR Signaling
Source: Cells. 2022 Sep 1;11(17):2723. doi: 10.3390/cells11172723 (PMC9455082; doi:10.3390/cells11172723)
Supplement: Supplementary file 1 [file cells-11-02723-s001.zip]

Archive with 1 entries (1 files):
- cells-1863427-supplementary.pdf
